# Supplementary material for: New Chinese record of the genus Spinonychiurus (Collembola, Onychiuridae), with the description of a new species
Source: Zookeys. 2014 Sep 8;(439):19–26. doi: 10.3897/zookeys.439.7789 (PMC4196254; doi:10.3897/zookeys.439.7789)
Supplement: XML Treatment for Spinonychiurus [file zookeys.439.7789-treatment1.xml]

<!DOCTYPE tp:taxon-treatment
  PUBLIC "-//TaxonX//DTD Taxonomic Treatment Publishing DTD v0 20100105//EN" "tax-treatment-NSO.dtd">
<tp:taxon-treatment xmlns:tp="http://www.plazi.org/taxpub"><tp:treatment-meta><kwd-group><label>Taxon classification</label><kwd><named-content content-type="kingdom">Animalia</named-content></kwd><kwd><named-content content-type="order">Poduromorpha</named-content></kwd><kwd><named-content content-type="family">Onychiuridae</named-content></kwd></kwd-group><mixed-citation publication-type="journal"><person-group><name><surname>Sun</surname><given-names>Xin</given-names></name><name><surname>Li</surname><given-names>Yu</given-names></name></person-group><article-title>New Chinese record of the genus <italic>Spinonychiurus</italic> (Collembola, Onychiuridae), with the description of a new species</article-title><source>Zookeys</source><day>8</day><month>9</month><year>2014</year><volume>2014</volume><issue>439</issue><fpage>19</fpage><lpage>26</lpage><pub-id pub-id-type="doi">10.3897/zookeys.439.7789</pub-id></mixed-citation></tp:treatment-meta><tp:nomenclature><label>Genus</label><tp:taxon-name>
                            <tp:taxon-name-part taxon-name-part-type="genus">Spinonychiurus</tp:taxon-name-part>
                        </tp:taxon-name><tp:taxon-authority>Weiner, 1996</tp:taxon-authority></tp:nomenclature><tp:treatment-sec sec-type="Type species"><title>Type species.</title><p><italic><tp:taxon-name>Onychiurus edinensis</tp:taxon-name></italic> Bagnall, 1935: 117.</p><!--PageBreak--></tp:treatment-sec><tp:treatment-sec sec-type="Diagnosis"><title>Diagnosis.</title><p>Postantennal organ oval, with numerous compound vesicles perpendicular to the long axis; clubs of AIIIO smooth, ribbed or granulated; Ant. IV with differentiated S-chaetae; posterior pso on head present; chaeta d0 on head absent; S-chaetae on the body well marked; Abd. V tergum with or without spines; Abd. VI with one or two axial chaetae; anal spines present or absent; distal whorl of tibiotarsal chaetae as 7 or 11; Abd. III sternum divided into two subsegment; furcal rudiment as a finely granulated area with 4 small dental chaetae in two rows posteriorly, one manubrial row of chaetae present posteriorly to dental chaetae.</p></tp:treatment-sec></tp:taxon-treatment>
