# Supplementary material for: New Chinese record of the genus Spinonychiurus (Collembola, Onychiuridae), with the description of a new species
Source: Zookeys. 2014 Sep 8;(439):19–26. doi: 10.3897/zookeys.439.7789 (PMC4196254; doi:10.3897/zookeys.439.7789)
Supplement: XML Treatment for Spinonychiurus sinensis [file zookeys.439.7789-treatment2.xml]

<!DOCTYPE tp:taxon-treatment
  PUBLIC "-//TaxonX//DTD Taxonomic Treatment Publishing DTD v0 20100105//EN" "tax-treatment-NSO.dtd">
<tp:taxon-treatment xmlns:tp="http://www.plazi.org/taxpub"><tp:treatment-meta><kwd-group><label>Taxon classification</label><kwd><named-content content-type="kingdom">Animalia</named-content></kwd><kwd><named-content content-type="order">Poduromorpha</named-content></kwd><kwd><named-content content-type="family">Onychiuridae</named-content></kwd></kwd-group><mixed-citation publication-type="journal"><person-group><name><surname>Sun</surname><given-names>Xin</given-names></name><name><surname>Li</surname><given-names>Yu</given-names></name></person-group><article-title>New Chinese record of the genus <italic>Spinonychiurus</italic> (Collembola, Onychiuridae), with the description of a new species</article-title><source>Zookeys</source><day>8</day><month>9</month><year>2014</year><volume>2014</volume><issue>439</issue><fpage>19</fpage><lpage>26</lpage><pub-id pub-id-type="doi">10.3897/zookeys.439.7789</pub-id></mixed-citation></tp:treatment-meta><tp:nomenclature><tp:taxon-name>
                            <tp:taxon-name-part taxon-name-part-type="genus">Spinonychiurus</tp:taxon-name-part>
                            <tp:taxon-name-part taxon-name-part-type="species">sinensis</tp:taxon-name-part>
                            <object-id xmlns:xlink="http://www.w3.org/1999/xlink" content-type="zoobank" xlink:type="simple">http://zoobank.org/BC4B8586-C7AE-4DB2-A1FB-E02B17174A8A</object-id>
                        </tp:taxon-name><tp:taxon-status xmlns:xlink="http://www.w3.org/1999/xlink" xlink:type="simple">sp. n.</tp:taxon-status><xref ref-type="fig" rid="F1">Figs 1</xref><xref ref-type="fig" rid="F2">–2</xref></tp:nomenclature><tp:treatment-sec sec-type="Type material"><title>Type material.</title><p>Holotype: female; paratypes: 3 females and 1 male on slides - China, Jilin, Changbai Mountain Range (alt. 689 m, <named-content xmlns:xlink="http://www.w3.org/1999/xlink" content-type="dwc:verbatimCoordinates" xlink:type="simple">43.0376°N, 128.9965°E</named-content>), 3.Oct.2011, litter and soil, Berlese extraction, leg. Tang Xuguang.</p></tp:treatment-sec><tp:treatment-sec sec-type="Diagnosis"><title>Diagnosis.</title><p>Pso formula as 32/133/33343 dorsally, absent ventrally, subcoxa 1 of legs I-III with 1, 1 and 1 pso respectively; psx formula as 11/000/122211<sup>m</sup> ventrally, absent dorsally, subcoxa 1 of legs I-III with 1, 1 and 1 psx respectively; S-chaetae formula as 1/011/111021 dorsally, 11/000/000110 ventrally; sterna of Th. I, II, and III with 0+0, 2+2, 2+2 chaetae respectively; Abd. IV tergum with axial chaeta p0, Abd. V tergum with a0 and m0, Abd. VI tergum with a0; the distal row of tibiotarsi with 7 chaetae; male ventral organ absent; anal spines present, 0.8 times as long as inner edge of hind unguis.</p></tp:treatment-sec><tp:treatment-sec sec-type="Description"><title>Description.</title><p>Body white in alcohol. Size 970–1200 µm in females, 900 µm in male; holotype: 1200 µm. Body subcylindrical, body sides parallel.</p><p>Pseudocellar formula: 32/133/33343 dorsally, absent ventrally (Figs <xref ref-type="fig" rid="F1">1A, G</xref>, <xref ref-type="fig" rid="F2">2A</xref>), subcoxa 1 of legs I–III with 1, 1 and 1 pso respectively. Parapseudocellar formula: 11/000/122211<sup>m</sup> ventrally, absent dorsally (Figs <xref ref-type="fig" rid="F1">1A</xref>, <xref ref-type="fig" rid="F1">1G</xref>, <xref ref-type="fig" rid="F2">2A</xref>), subcoxa 1 of legs I–III with 1, 1 and 1 psx respectively. Pseudopore formula: 0/011/11110 dorsally, -/111/- ventrally (Figs <xref ref-type="fig" rid="F1">1A, G</xref>, <xref ref-type="fig" rid="F2">2A</xref>).</p><fig id="F1" position="float" orientation="portrait"><label>Figure 1.</label><caption><p><italic><tp:taxon-name>Spinonychiurus sinensis</tp:taxon-name></italic> sp. n. <bold>A</bold> dorsal chaetotaxy of body <bold>B</bold> maxillary palp <bold>C</bold> labium <bold>D</bold> postantennal organ <bold>E</bold> antenna <bold>F</bold> distal part of leg III <bold>G</bold> chaetotaxy of Abd. II–VI sterna. Scale bars: 0.1 mm (<bold>A, E, G</bold>), 0.01 mm (<bold>B–D, F</bold>).</p></caption><graphic xmlns:xlink="http://www.w3.org/1999/xlink" xlink:href="zookeys-439-019-g001.jpg" position="float" orientation="portrait" xlink:type="simple"/></fig><fig id="F2" position="float" orientation="portrait"><label>Figure 2.</label><caption><p><italic><tp:taxon-name>Spinonychiurus sinensis</tp:taxon-name></italic> sp. n. <bold>A</bold> ventral chaetotaxy of head <bold>B–C</bold> central part of abdominal sternum IV <bold>D</bold> dorsal chaetotaxy of Abd. IV–VI. Scale bars: 0.1 mm (<bold>A, D</bold>), 0.01 mm (<bold>B–C</bold>).</p></caption><graphic xmlns:xlink="http://www.w3.org/1999/xlink" xlink:href="zookeys-439-019-g002.jpg" position="float" orientation="portrait" xlink:type="simple"/></fig><p>Head. Antennae short and distinctly segmented, as long as head. Length ratio of Ant. I: II: III: IV as about 1: 2: 2: 2. Ant. IV with two distinct thickened S-chaetae, subapical organite with globular apex; basolateral ms at approx. half length from base, above the second proximal row of chaetae (Fig. <xref ref-type="fig" rid="F1">1E</xref>). AIIIO composed of 5 papillae, 5 guard chaetae, 2 sensory rods and 2 smooth sensory clubs, the inner bigger than the outer, and a lateral ms (Fig. <xref ref-type="fig" rid="F1">1E</xref>). Ant. II with 15 chaetae. Ant. I with 9 chaetae. Antennal base not marked (Fig. <xref ref-type="fig" rid="F1">1D</xref>). PAO with 12–13 compound vesicles (Fig. <xref ref-type="fig" rid="F1">1D</xref>). Dorsal cephalic chaeta d0 absent (Fig. <xref ref-type="fig" rid="F1">1A</xref>). 3+3 p-chaetae present between two inner posterior pso, p1 in line with others (Fig. <xref ref-type="fig" rid="F1">1E</xref>). Mandible with strong molar fig and 4 apical teeth. Maxilla bearing 3 teeth and 6 lamellae. Maxillary palp simple with 1 basal chaeta, without sublobal hair (Fig. <xref ref-type="fig" rid="F1">1B</xref>). Labral formula 4/1,4,2; labium with 6 proxi<!--PageBreak--><!--PageBreak-->mal, 4 basomedian (E, F, G, f) and 6 basolateral (a, b, c, d, e, e’) chaetae (Fig. <xref ref-type="fig" rid="F2">2A</xref>); labial type A, papillae A–E respectively with 1, 4, 0, 3 and 3 guard chaetae (Fig. <xref ref-type="fig" rid="F1">1C</xref>). Head ventrally with 4+4 postlabial chaetae along ventral groove (Fig. <xref ref-type="fig" rid="F2">2A</xref>).</p><p>Body chaetotaxy. S-chaetae subcylindrical, apically rounded, 1/011/111021 dorsally, 11/000/000110 ventrally (Fig. <xref ref-type="fig" rid="F1">1A, G</xref>); subcoxae 2 of legs I, II and III with 0, 0, 1 S-chaeta respectively. Tiny and blunt ms, present on Th. II–III (Fig. <xref ref-type="fig" rid="F1">1A</xref>). Ordinary chaetae differentiated into meso- and macrochaetae, ratio Sp: m1: p1 on Abd. V tergum = 1: 1: 2.5. Th. I tergum with 7+7 dorsal chaetae. Th. II–Abd. III terga with 3+3 chaetae along axis respectively (Fig. <xref ref-type="fig" rid="F1">1A</xref>). Abd. IV tergum with one axial chaeta (p0), Abd. V tergum with two axial chaetae (a0 and m0), Abd. VI tergum with one axial chaeta (a0) (Figs <xref ref-type="fig" rid="F1">1A</xref>, <xref ref-type="fig" rid="F2">2D</xref>). Sterna of Th. I, II, and III with 0+0, 2+2, 2+2 chaetae respectively.</p><!--PageBreak--><p>Appendages. Subcoxa 1 of legs I–III with 4, 5 and 5 chaetae, subcoxa 2 with 1, 4 and 4 chaetae respectively. Tibiotarsi of legs I, II and III with 16 (1, 8, 7), 16 (1, 8, 7) and 15 (1, 7, 7) chaetae each (Fig. <xref ref-type="fig" rid="F1">1F</xref>). Unguis without teeth. Unguiculus approx. 0.6 times as long as inner edge of unguis, with inner basal lamella (Fig. <xref ref-type="fig" rid="F1">1F</xref>). Ventral tube with 4+4 basal and 7+7 distal chaetae. Furca reduced to a field of fine granulation with 4 small dental chaetae arranged in 2 rows posteriorly; only one manubrial row of chaetae posterior to dental chaetae (Figs <xref ref-type="fig" rid="F1">1G</xref>, <xref ref-type="fig" rid="F2">2B, C</xref>).</p><p>Genital fig with 9–11 chaetae in females, 32 chaetae in male. Male ventral organ absent. Anal valves with numerous acuminate chaetae; each lateral valve with a0, 2a1, 2a2; upper valves with chaetae a0, 2b1, 2b2, c0, 2c1, 2c2. Anal spines set on distinct papillae, 0.8 times as long as inner edge of hind unguis.</p></tp:treatment-sec><tp:treatment-sec sec-type="Derivatio nominis"><title>Derivatio nominis.</title><p>Named for the first recordof the genus <italic><tp:taxon-name>Spinonychiurus</tp:taxon-name></italic> in China.</p></tp:treatment-sec><tp:treatment-sec sec-type="Ecology"><title>Ecology.</title><p>Found in the coniferous forest.</p></tp:treatment-sec><tp:treatment-sec sec-type="Discussion"><title>Discussion.</title><p>The new species is closest to the genus <italic><tp:taxon-name>Spinonychiurus</tp:taxon-name></italic> in two important characters: two subsegments on Abd. III sternum and the absence of d0 on the head. However, it does not fit the current definition of the genus as proposed by <xref ref-type="bibr" rid="B7">Kaprus’ and Tsalan (2009)</xref> in having 7 chaetae in the distal row of tibiotarsi instead of 11. The distal tibiotarsal chaetae have been verified to be an unstable character in the generic level (<xref ref-type="bibr" rid="B10">Sun et al. 2010</xref>; <xref ref-type="bibr" rid="B11">Sun et al. 2011</xref>; <xref ref-type="bibr" rid="B12">Sun and Zhang 2012</xref>; <xref ref-type="bibr" rid="B13">Sun et al. 2013</xref>), so we propose the placement of the new species in the genus <italic><tp:taxon-name>Spinonychiurus</tp:taxon-name></italic> and broaden its diagnosis accordingly. The main diagnostic characters of all known species of the genus are given in <xref ref-type="table" rid="T1">Table 1</xref> and a key to these species is provided below.</p><table-wrap id="T1" position="float" orientation="portrait"><label>Table 1.</label><caption><p>Main diagnostic characters of world species of <italic><tp:taxon-name>Spinonychiurus</tp:taxon-name></italic>.</p></caption><table><tbody><tr><th rowspan="1" colspan="1" style="text-align:left"/><th rowspan="1" colspan="1" style="text-align:center"><italic><tp:taxon-name>Spinonychiurus sinensis</tp:taxon-name></italic> sp. n.</th><th rowspan="1" colspan="1" style="text-align:center"><italic><tp:taxon-name>Spinonychiurus edinensis</tp:taxon-name></italic><xref ref-type="table-fn" rid="TN1.1">*</xref></th><th rowspan="1" colspan="1" style="text-align:center"><italic><tp:taxon-name>Spinonychiurus epaphius</tp:taxon-name></italic></th><th rowspan="1" colspan="1" style="text-align:center"><italic><tp:taxon-name>Spinonychiurus subedinensis</tp:taxon-name></italic><xref ref-type="table-fn" rid="TN1.2">**</xref></th><th rowspan="1" colspan="1" style="text-align:center"><italic><tp:taxon-name>Spinonychiurus vandeli</tp:taxon-name></italic></th></tr><tr><td rowspan="1" colspan="1" style="text-align:left">Dorsal pso formula</td><td rowspan="1" colspan="1" style="text-align:center">32/133/33343</td><td rowspan="1" colspan="1" style="text-align:center">32/223/1(?)1(?)3(?)43</td><td rowspan="1" colspan="1" style="text-align:center">5-6,5/4-5,8,8-10/9-13,9-12,9-14,9-14,7-10</td><td rowspan="1" colspan="1" style="text-align:center">34/233/44454</td><td rowspan="1" colspan="1" style="text-align:center">32/233/33343</td></tr><tr><td rowspan="1" colspan="1" style="text-align:left">Ventral pso formula</td><td rowspan="1" colspan="1" style="text-align:center">absent</td><td rowspan="1" colspan="1" style="text-align:center">absent</td><td rowspan="1" colspan="1" style="text-align:center">1/000/00000</td><td rowspan="1" colspan="1" style="text-align:center">1/000/01110</td><td rowspan="1" colspan="1" style="text-align:center">1/000/00000</td></tr><tr><td rowspan="1" colspan="1" style="text-align:left">Number of vesicles on PAO</td><td rowspan="1" colspan="1" style="text-align:center">12–13</td><td rowspan="1" colspan="1" style="text-align:center">14–16</td><td rowspan="1" colspan="1" style="text-align:center">13–16</td><td rowspan="1" colspan="1" style="text-align:center">18–22</td><td rowspan="1" colspan="1" style="text-align:center">22–25</td></tr><tr><td rowspan="1" colspan="1" style="text-align:left">Sensory clubs on AIIIO</td><td rowspan="1" colspan="1" style="text-align:center">smooth</td><td rowspan="1" colspan="1" style="text-align:center">smooth</td><td rowspan="1" colspan="1" style="text-align:center">smooth</td><td rowspan="1" colspan="1" style="text-align:center">smooth</td><td rowspan="1" colspan="1" style="text-align:center">granulated</td></tr><tr><td rowspan="1" colspan="1" style="text-align:left">Chaetae in distal row of tibiotarsi</td><td rowspan="1" colspan="1" style="text-align:center">7</td><td rowspan="1" colspan="1" style="text-align:center">11<xref ref-type="table-fn" rid="TN1.3">***</xref></td><td rowspan="1" colspan="1" style="text-align:center">11</td><td rowspan="1" colspan="1" style="text-align:center">11</td><td rowspan="1" colspan="1" style="text-align:center">11<xref ref-type="table-fn" rid="TN1.3">***</xref></td></tr><tr><td rowspan="1" colspan="1" style="text-align:left">Male ventral organ</td><td rowspan="1" colspan="1" style="text-align:center">absent</td><td rowspan="1" colspan="1" style="text-align:center">?</td><td rowspan="1" colspan="1" style="text-align:center">present on ventral tube</td><td rowspan="1" colspan="1" style="text-align:center">present on ventral tube</td><td rowspan="1" colspan="1" style="text-align:center">absent</td></tr><tr><td rowspan="1" colspan="1" style="text-align:left">Spines on Abd. V</td><td rowspan="1" colspan="1" style="text-align:center">absent</td><td rowspan="1" colspan="1" style="text-align:center">present</td><td rowspan="1" colspan="1" style="text-align:center">absent</td><td rowspan="1" colspan="1" style="text-align:center">absent</td><td rowspan="1" colspan="1" style="text-align:center">absent</td></tr><tr><td rowspan="1" colspan="1" style="text-align:left">Anal spines</td><td rowspan="1" colspan="1" style="text-align:center">present</td><td rowspan="1" colspan="1" style="text-align:center">present</td><td rowspan="1" colspan="1" style="text-align:center">absent</td><td rowspan="1" colspan="1" style="text-align:center">present</td><td rowspan="1" colspan="1" style="text-align:center">present</td></tr></tbody></table><table-wrap-foot><fn id="TN1.1"><p>* The details of <italic><tp:taxon-name>Spinonychiurus edinensis</tp:taxon-name></italic> follow <xref ref-type="bibr" rid="B2">Bagnall (1935)</xref> and <xref ref-type="bibr" rid="B14">Weiner (1996)</xref>;</p></fn><fn id="TN1.2"><p>** the ventral pso formula has been verified by Javier Arbea (based on the type materials collected in University of Navarra);</p></fn><fn id="TN1.3"><p>*** the number of chaetae in distal row of tibiotarsi in <italic><tp:taxon-name>Spinonychiurus edinensis</tp:taxon-name></italic> and <italic><tp:taxon-name>Spinonychiurus vandeli</tp:taxon-name></italic> has been verified by Louis Deharveng (based on the collections in Muséum National d’Histoire Naturelle).</p></fn></table-wrap-foot></table-wrap><!--PageBreak--></tp:treatment-sec><ref-list><ref id="B7"><mixed-citation xmlns:xlink="http://www.w3.org/1999/xlink" xlink:type="simple"><person-group><name name-style="western"><surname>Kaprus’</surname><given-names>IJ</given-names></name><name name-style="western"><surname>Tsalan</surname><given-names>JV</given-names></name></person-group> (<year>2009</year>) <article-title>New Collembola species from the floodplain forests of the Transcarpathian Lowland (Ukraine).</article-title><source>Vestnik Zoologii</source><volume>43</volume>(<issue>2</issue>): <fpage>173</fpage>–<lpage>178</lpage>. doi: <ext-link ext-link-type="doi" xlink:href="10.2478/v10058-009-0008-8" xlink:type="simple">10.2478/v10058-009-0008-8</ext-link></mixed-citation></ref><ref id="B10"><mixed-citation xmlns:xlink="http://www.w3.org/1999/xlink" xlink:type="simple"><person-group><name name-style="western"><surname>Sun</surname><given-names>X</given-names></name><name name-style="western"><surname>Chen</surname><given-names>JX</given-names></name><name name-style="western"><surname>Deharveng</surname><given-names>L</given-names></name></person-group> (<year>2010</year>) <article-title>Six new species of <italic>Thalassaphorura</italic> (Collembola, Onychiuridae) from southern China, with a key to world species of the genus.</article-title><source>Zootaxa</source><volume>2627</volume>: <fpage>20</fpage>–<lpage>38</lpage>.</mixed-citation></ref><ref id="B11"><mixed-citation xmlns:xlink="http://www.w3.org/1999/xlink" xlink:type="simple"><person-group><name name-style="western"><surname>Sun</surname><given-names>X</given-names></name><name name-style="western"><surname>Chen</surname><given-names>JX</given-names></name><name name-style="western"><surname>Deharveng</surname><given-names>L</given-names></name></person-group> (<year>2011</year>) <article-title>Redefinition of the genus <italic>Allonychiurus</italic> Yoshii, 1995 (Collembola, Onychiuridae) with description of a new species from China.</article-title><source>Zookeys</source><volume>78</volume>: <fpage>27</fpage>–<lpage>41</lpage>. doi: <ext-link ext-link-type="doi" xlink:href="10.3897/zookeys.78.977" xlink:type="simple">10.3897/zookeys.78.977</ext-link></mixed-citation></ref><ref id="B12"><mixed-citation xmlns:xlink="http://www.w3.org/1999/xlink" xlink:type="simple"><person-group><name name-style="western"><surname>Sun</surname><given-names>X</given-names></name><name name-style="western"><surname>Zhang</surname><given-names>F</given-names></name></person-group> (<year>2012</year>) <article-title>Two new species of <italic>Onychiurus</italic> (Collembola: Onychiuridae) from Eastern China.</article-title><source>Journal of Natural History</source><volume>46</volume>(<issue>31/32</issue>): <fpage>1895</fpage>–<lpage>1904</lpage>. doi: <ext-link ext-link-type="doi" xlink:href="10.1080/00222933.2012.707236" xlink:type="simple">10.1080/00222933.2012.707236</ext-link></mixed-citation></ref><ref id="B13"><mixed-citation xmlns:xlink="http://www.w3.org/1999/xlink" xlink:type="simple"><person-group><name name-style="western"><surname>Sun</surname><given-names>X</given-names></name><name name-style="western"><surname>Deharveng</surname><given-names>L</given-names></name><name name-style="western"><surname>Wu</surname><given-names>DH</given-names></name></person-group> (<year>2013</year>) <article-title>Broadening the definition of the genus <italic>Thalassaphorura</italic> Bagnall, 1949 (Collembola, Onychiuridae) with a new aberrant species from China.</article-title><source>ZooKeys</source><volume>364</volume>: <fpage>1</fpage>–<lpage>9</lpage>. doi: <ext-link ext-link-type="doi" xlink:href="10.3897/zookeys.364.6332" xlink:type="simple">10.3897/zookeys.364.6332</ext-link></mixed-citation></ref><ref id="B2"><mixed-citation xmlns:xlink="http://www.w3.org/1999/xlink" xlink:type="simple"><person-group><name name-style="western"><surname>Bagnall</surname><given-names>RS</given-names></name></person-group> (<year>1935</year>) <article-title>Contributions towards a knowledge of the Scottish Onychiuridae (Collembola), I.</article-title><source>Scottish Naturalist</source><volume>214</volume>: <fpage>111</fpage>–<lpage>117</lpage>.</mixed-citation></ref><ref id="B14"><mixed-citation xmlns:xlink="http://www.w3.org/1999/xlink" xlink:type="simple"><person-group><name name-style="western"><surname>Weiner</surname><given-names>WM</given-names></name></person-group> (<year>1996</year>) <article-title>Generic revision of Onychiurinae (Collembola: Onychiuridae) with a cladistic analysis.</article-title><source>Annals of the Entomological Society of France (NS)</source><volume>32</volume>: <fpage>163</fpage>–<lpage>200</lpage>.</mixed-citation></ref></ref-list></tp:taxon-treatment>
